# Supplementary material for: MiR172-APETALA2-like genes integrate vernalization and plant age to control flowering time in wheat
Source: PLoS Genet. 2022 Apr 25;18(4):e1010157. doi: 10.1371/journal.pgen.1010157 (PMC9037917; doi:10.1371/journal.pgen.1010157)
Supplement: S2 Table — (XLSX) [file pgen.1010157.s002.xlsx]

## Sheet: Table S2
Table S2. miR156 loci in wheat
		Wheat miRNA loci	Genome	No mat seq.	mature seq	Rice (miRbase)
		miR156b,c	chr3A chr3A:76564052..76564571	2	TGACAGAAGAGAGTGAGCAC	OsamiR156b OsamiR156c
			chr3B chr3B:109363501..109364235	3
			chr3D chr3D:65609944..65610703	3
		miR156d	chr6A chr6A:127182551..127182721	1	TGACAGAAGAGAGTGAGCAC	OsamiR156d
			chr6B chr6B:191531689..191531868	1
			chr6D chr6D:104978774..104978948	1
		miR156e	chr6A chr6A:437636919..437637144	1	TGACAGAAGAGAGTGAGCAC	OsamiR156e
			chr6B chr6B:448349671..448349900	1
			chr6D chr6D:287888791..287889020	1
		miR156i	chr2A chr2A:599784296..599784560	1	TGACAGAAGAGAGTGAGCAC	OsamiR156i
			chr2B chr2B:537835447..537835698	1
			chr2D chr2D:456504451..456504717	1
		miR156g	chr5A chr5A:440504204..440504488	1	TGACAGAAGAGAGTGAGCAC	OsamiR156g
			chr5B chr5B:398367345..398367598	1
			chr5D chr5D:339371461..339371735	1
