# Supplementary material for: MiR172-APETALA2-like genes integrate vernalization and plant age to control flowering time in wheat
Source: PLoS Genet. 2022 Apr 25;18(4):e1010157. doi: 10.1371/journal.pgen.1010157 (PMC9037917; doi:10.1371/journal.pgen.1010157)
Supplement: S3 Table — (XLSX) [file pgen.1010157.s003.xlsx]

## Sheet: Table S3
Table S3. Primers used in this study
	AP2_1S-Fw	CACCATGGAGCTGGATCTGAACGTGG	Cloning AP2L1
	AP2-1S-Rev	GCGGGGGTGGTGGTGGTGTT
	miR156b,c-Fw	CACCCCATCCAAATAAACAGTAATGTTC	cloning miR156b,c
	miR156b,c-Rev	AGGAGGAAATCAAGGTGCAG
	SLO-miR156	GTCTCCTCTGGTGCAGGGTCCGAGGTATTCGCACcagaggagACGTGCTC	RT miR156
	SLO-miR172	GTCTCCTCTGGTGCAGGGTCCGAGGTATTCGCACcagaggagACATGCAG	RT miR172
	Uni_MIRs	TGGTGCAGGGTCCGAGGTATT	qPCR
	RT-miR156	GGCGGTGACAGAAGAGAGT
	Uni_MIRs	TGGTGCAGGGTCCGAGGTATT
	RT-miR172	GGCGGAGAATCTTGATGATG
	snoR101-Fw	GATGTCTTACACTTGATCTCTGAACTT
	snoR101-Rev	TGCATCAGGATTGATATAGTGTCC
	AP2L5-Fw	GGCTTCTACCCGAACGTACA
	AP2L5-Rev	GGCGGTAGARAATCCTGATG
	AP2L1-Fw	ACAACCCATGCCACTCTTCT
	AP2L1-Rev	GTGTTGGTTGCTTGACGATG
	Actin-Fw	ACCTTCAGTTGCCCAGCAAT
	Actin-Rev	CAGAGTCGAGCACAATACCAGTTG
	VRN1-Fw	AAGAAGGAGAGGTCACTGCAGG
	VRN1-Rev	GGCTGCACTGCCGCA
	FT1-Fw	CAGCAGCCCAGGGTTGAG
	FT1-Rev	ATCTGGGTCTACCATCACGAGTG
	VRN2-Fw	CCACCATCGTGCCATTCT
	VRN2-Rev	CCCACCATCATCTCTGTATCAA
	FUL2-FW	CCATACAAAAATGTCACAAGC
	FUL2-Rev	TTCTGCCTCTCCACCAGTTC
	FUL3-Fw	ATGGATGTGATTCTTGAACG
	FUL3-Rev	AGTTGCCTTTGACTCTTCTG
	VRN-B1-Fw	CAGCCTCAAACAAGCTCTTCT
	VRN-B1-Rev	CTCTGCCCTCTCTCCTGA
	CAD161-Fw	ATTATGTACTCCTGCTTAATTAAATTGGTA	Genotyping TILLING lines
	CAD161-Rev	CTTGCTCCTGTTCATCGCTA
	K4254-Fw	GATAGGAATTAGACTGATTC
	K4254-Rev	ACAGTATGGCTTCTTTTTCAGC
	K863-Fw	GCCGGTGGCCAAGAAGAGC
	K863-Rev	CCCTGCATTCGGCGATGAAG
	K3946-Fw	GTGGTTTGTCCGATGGTTGA
	K3946-Rev	TGATAATGTGGGCGAAGTGA
