# Supplementary material for: MiR172-APETALA2-like genes integrate vernalization and plant age to control flowering time in wheat
Source: PLoS Genet. 2022 Apr 25;18(4):e1010157. doi: 10.1371/journal.pgen.1010157 (PMC9037917; doi:10.1371/journal.pgen.1010157)
Supplement: S1 Data — Data A in S1 Data. Supporting data for Fig 1. Data B in S1 Data. Supporting data for Fig 2. Data C in S1 Data. Supporting data for Fig 3. Data D in S1 Data. Supporting data for Fig 4. Data E in S1 Data. Supporting data for Fig 5. Data F in S1 Data. Supporting data for Fig 6. Data G in S1 Data. Supporting data for Fig 7. Data H in S1 Data. Supporting data for S1 Fig. Data I in S1 Data. Supporting data for S3 Fig. Data J in S1 Data. Supporting data for S4 Fig. Data K in S1 Data. Supporting data for S5 Fig. Data L in S1 Data. Supporting data for S7 Fig. Data M in S1 Data. Supporting data for S8 Fig. Data N in S1 Data. Supporting data for S9 Fig. Data O in S1 Data. Supporting data for S10 Fig. (XLSX) [file pgen.1010157.s015.xlsx]

## Sheet: A (Fig 1)
Data A in S1 Data. Supporting data for Fig 1.
	Fig 1B				Fig 1C				Fig 1D				Fig 1F
	miR172 / SnoR				Days to Heading				Leaf Number				Days to Heading
	Ubipro::miR172	Wt	MIM172		Ubipro::miR172	Wt	MIM172		Ubipro::miR172	Wt	MIM172		AP2L1	AABB	aaBB	AAbb	aabb	aaBB	aabb
	0.0509026	0.0159445	0.000268619		39	43	48		9	10	10		AP2L5	AAbb	AAbb	AAbb	AAbb	aabb	aabb
	0.0487108	0.0137138	0.000287578		39	43	52		9	9	11			46.5	50	50	45	46.5	41
	0.0566141	0.0106079	0.00156219		39	44	49		9	10	11			47	50	53	44	43	39
		0.0132904	0.000525881		37	44	52		9	10	11			46.5	51	47	45	46.5	41
					39	45	49		9	10	11			46	48	47	46	45	39
					39	45	55		9	10	12			52	52	48	46	43	38
					41	42	49		10	10	11			52	53	55	46	45	40
						42	52			9	12			53	47	55	46	46	40
						42				10				52	46	55	44	45	39
						43				10				52	49	46	42		39
						43				10				53	53	45	44		39
						41				9				52		48	44
Average	0.0520759	0.0133892	0.000661067		39	43.0833	50.75		9.14286	9.75	11.125			54			48
SD	0.00408017	0.00218937	0.000612049		1.1547	1.24011	2.37547		0.377964	0.452267	0.64087			50			46
n	3	4	4		7	12	8		7	12	8			48			43
SE	0.00235569	0.00109469	0.000306025		0.436436	0.35799	0.839855		0.142857	0.130558	0.226582			52			44
Dunnett vs Wt	P < 0.001	Wt	P < 0.001	Dunnett vs Wt	P < 0.001	Wt	P < 0.001	Dunnett vs Wt	P < 0.05	Wt	P < 0.001			47			44
Tukey a= 0.05	a	b	c	Tukey a= 0.05	a	b	c	Tukey a= 0.05	a	b	c			52			46
Assumptions				Assumptions				Assumptions									44.5
Levene P	0.0819			Levene P	0.0562			Levene P	0.3734								45
Shapiro-Wilk P	0.5638			Shapiro-Wilk P	0.2369			Shapiro-Wilk P	0.0109								44
									No transformation can restore normality								44
									We used a non-parametric Kruskal-Wallis test vs wt				Average	50.2941	49.9	49.9091	44.7857	45	39.5
								Kruskal-Wallis	P = 0.0128	Wt	P < 0.001		SD	2.77297	2.42441	3.8847	1.32826	1.38873	0.971825
								All pairs a= 0.05	a	b	c		n	17	10	11	21	8	10
								Parametric and non-parametric tests give same result					SE	0.672543	0.766667	1.17128	0.289851	0.49099	0.307318
													Dunnett vs Wt	Wt	NS	NS	P < 0.001	P < 0.001	P < 0.001
													Tukey a= 0.05	a	a	a	b	b	c
													Assumptions
													Levene P	<0.001
													Shapiro-Wilk P	0.3179
													No transformation can restore both normality and homogeneity of variances. We used non-parametric test vs wt.
													Kruskal-Wallis vs. Wt	Wt	NS	NS	P < 0.001	P < 0.001	P < 0.001
													All pairs a= 0.05	a	a	a	b	b	c
													Parametric and non-parametric tests give same result
	Fig 1G					Fig 1H					Fig 1I
	Days to heading F2 K4294					AP2L1 / ACTIN in UBIproAP2L-B1					Days to heading Ubipro:AP2L-B1
	Wt	het	Mut			Wt	AP2-1S#3	AP2-1S#4	AP2-1S#5		Wt	AP2-1S#3	AP2-1S#4	AP2-1S#5
Experiment1	40	44	43			2.22548	4.8238	4.65238	25.2544		45	49	49	51
Experiment1	42	42	44			1.04884	2.51439	3.11365	14.5273		47	50	51	55
Experiment1	40	42	43			1.22209	2.42937	9.83806	11.2631		46	51	50	51
Experiment1	40	43	42			0.843702	6.90781	3.20935	8.35266		45	51	49	48
Experiment1	40	42	43.5		Average	1.33503	4.16884	5.20336	14.8494		47	49	51	50
Experiment1	41	41			SD	0.613453	2.1365	3.16897	7.381		44	48		53
Experiment1	42				n	4	4	4	4		46	49		51
Experiment1	43				SE	0.306726	1.06825	1.58448	3.6905		49	50		50
Experiment 2	42	42	45		Dunnett vs Wt	Wt	NS	NS	P < 0.01		49	49
Experiment 2	41	42	44		Tukey a= 0.05	a	a	a	b		47
Experiment 2	40	43	45		Assumptions						46
Experiment 2	40	45	43		Levene P	0.1263					48
Experiment 2		43	43		Shapiro-Wilk P	0.0403					46
Experiment 2		43			Power transformation **0.5						47
Experiment 2		44			Levene P	0.2759					47
Experiment 2		42			Shapiro-Wilk P	0.2242					48
Experiment 2		42			Dunnett vs Wt	Wt	NS	NS	P < 0.001		45
Experiment 2		44			Tukey a= 0.05	a	a	a	b		46
Experiment 2		44			P values from transformed data used in figure 1H						46
Average	40.9167	42.8235	43.55								46
SD	1.08362	1.07444	0.955975								46
n	12	17	10								47
SE	0.312815	0.260589	0.302306								49
Dunnett vs Wt	Wt	P < 0.001	P < 0.001							Average	46.6087	49.5556	50	51.125
Tukey a= 0.05	a	b	b							SD	1.33958	1.01379	1	2.10017
ANOVA randomized complet block design with experiment as block										n	23	9	5	8
Experiment P	0.1543									SE	0.279321	0.337931	0.447214	0.742522
Genotype P	<0.001									Dunnett vs Wt	Wt	P < 0.001	P < 0.001	P < 0.001
Assumptions										Tukey a= 0.05	a	b	b	b
Levene P	0.822									Assumptions
Shapiro-Wilk P	0.05									Levene P	0.1441
										Shapiro-Wilk P	0.1853
	Fig 1K						Fig 1L						Fig 1M
	Days to heading						Leaf number						AP2L1 / ACTIN
	Wt	AP2-1S#5	MIM172	AP2-1S#5 xMIM172			Wt	AP2-1S#5	MIM172	AP2-1S#5 xMIM172			Wt	AP2-1S#5	MIM172	AP2-1S#5 x MIM172
	42	53	51	57			9	11	11	11			3.75852	12.8694	1.23071	33.8515
	40	50	53	61			9	10	10	12			3.53718	8.02256	2.55828	52.4064
	43	51	52	59			10	10	10	11			3.73626	10.9832	2.76603	55.4458
	41	50	48	57			9	10	10	11			2.56024	5.33991	2.78268	87.8514
	40	48	50	58			9	11	10	11		Average	3.39805	9.30377	2.33443	57.3888
	41	47	47	54			9	10	10			SD	0.567335	3.31097	0.742857	22.4394
	41	50	52				9	10	11			n	4	4	4	4
	42	52	52				9	10	10			SE	0.283667	1.65549	0.371429	11.2197
	42	53	52				9	10				Dunnett vs Wt	Wt	NS	NS	P < 0.001
	42	49					9	10				Tukey a= 0.05	a	a	a	b
	42	50					9	10				Assumptions
	43	48					10	10				Levene P	0.0842
		50										Shapiro-Wilk P	<0.001
Average	41.5833	50.0769	50.7778	57.6667		Average	9.16667	10.1667	10.25	11.2		Power transformation **0.1
SD	0.996205	1.84669	2.04803	2.33809		SD	0.389249	0.389249	0.46291	0.447214		Levene P	0.4455
n	12	13	9	6		n	12	12	8	5		Shapiro-Wilk P	0.3497
SE	0.28758	0.512179	0.682678	0.954521		SE	0.112367	0.112367	0.163663	0.2		Dunnett vs Wt	Wt	P < 0.01	NS	P < 0.001
Dunnett vs Wt	Wt	P < 0.001	P < 0.001	P < 0.001		Dunnett vs Wt	Wt	P < 0.05	P < 0.05	P < 0.001		Tukey a= 0.05	a	b	a	c
Tukey a= 0.05	a	b	b	c		Tukey a= 0.05	a	b	b	c		P values from transformed data used in figure 1M
Assumptions						Assumptions
Levene P	0.2035					Levene P	0.9733
Shapiro-Wilk P	0.4175					Shapiro-Wilk P	<0.001
AP2-1S#5 = UBIproAP2L-B1 in Figure 1H-M						No transformation can restore normality
						We used a non-parametric Kruskal-Wallis test vs wt
						Kruskal-Wallis	Wt	P < 0.001	P < 0.001	P < 0.001
						All pairs a= 0.05	a	b	b	c
						Same as parametric

## Sheet: B (Fig 2)
																												Data B in S1 Data. Supporting data for Fig 2.
	Fig 2A															Fig 2F						Fig 2G							Fig 2K				Fig 2L				Fig 2M
	VRN1 / ACTIN															Days to heading						Leaf Number							Days to heading				Leaf Number				FT1 / ACTIN
	L1			L3			L5			L7						Wt	Ubipro::miR172	vrn2	Ubipro::miR172 xvrn2			Wt	Ubipro::miR172	vrn2	Ubipro::miR172 xvrn2				vrn2 vrn1	Ubipro::miR172 vrn2vrn1			vrn2 vrn1	Ubipro::miR172 vrn2vrn1			L5			L7
	Ubipro::miR172	Wt	MIM172	Ubipro::miR172	Wt	MIM172	Ubipro::miR172	Wt	MIM172	Ubipro::miR172	Wt	MIM172				50	41	40	34			10	9	9	8				61	56			12	10			vrn2 vrn1	Ubipro::miR172 vrn2vrn1		vrn2 vrn1	Ubipro::miR172 vrn2vrn1
	0.0956931	0.132274	0.0814076	0.177514	0.104523	0.215886	5.31788	2.75316	1.54183	9.07187	9.83415	8.3154				50	42	42	35			10	10	9	8				65	56			12	11			0.015284	0.128518		0.1211	1.41349
	0.0550321	0.124643	0.0770712	0.225169	0.151716	0.137767	4.16981	3.51668	0.272125	10.5354	9.37537	16.8284				46	43	41	35			10	10	8	8				63	55			13	11			0.0224636	0.131307		0.171038	0.736508
	0.0440143	0.105713	0.103323	0.165436	0.140396	0.153716	6.71355	2.87286	1.17247	13.8839	9.13169	15.1681				49	41	41	34			10	9	9	8				60	58			12	11			0.0642637	0.0607589		0.189318	0.943188
	0.0892711	0.124406	0.0845825	0.581488	0.190894	0.119931		3.626	0.576085		9.81987	6.4874				43		43	36			10		9	8				66	59			12	11			0.0628982	0.174099		0.235822	0.731336
Average	0.0710027	0.121759	0.086596	0.287402	0.146882	0.156825	5.40041	3.19218	0.890628	11.1637	9.54027	11.6998				44			36			10			8				66	55			13	11			0.227779	0.0430843		0.0625931	1.17215
SD	0.0253429	0.0113044	0.0115684	0.197746	0.0355754	0.0417222	1.27388	0.442792	0.573	2.46676	0.34577	5.06477				43			36			10			8				69	60			13	11				0.247833
n	4	4	4	4	4	4	3	4	4	3	4	4				46						10							68	49.5			12	10				0.106762
SE	0.0126714	0.00565221	0.00578419	0.0988731	0.0177877	0.0208611	0.735474	0.221396	0.2865	1.42419	0.172885	2.53238				44						10							56	54			11	10		Average	0.0785378	0.12748	Average	0.155974	0.999335
Dunnett vs Wt	P < 0.01	Wt	P < 0.05	NS	Wt	NS	P < 0.05	Wt	P < 0.01	NS	Wt	NS			Average	46.1111	41.75	41.4	35.1429			10	9.5	8.8	8				56	60			11	11		SD	0.08641	0.0691346	SD	0.0664277	0.293873
Tukey a= 0.05	b	a	b	a	a	a	a	b	c	a	a	a			SD	2.89156	0.957427	1.14018	0.899735			0	0.57735	0.447214	0				58	53			11	11		n	5	7	n	5	5
Assumptions															n	9	4	5	7			9	4	5	7				62				12	12		SE	0.0386437	0.0261304	SE	0.0297074	0.131424
Levene P	0.012			0.1721			0.0723			0.0032					SE	0.963853	0.478714	0.509902	0.340068			0	0.288675	0.2	0				65				12			t-Test	NS		t-Test	P < 0.001
Shapiro-Wilk P	0.9621			0.0123			0.9812			0.9143					Dunnett vs Wt	Wt	P < 0.01	P < 0.001	P < 0.001		Dunnett vs Wt	Wt	P < 0.01	P < 0.001	P < 0.001				63				12			Assumptions			Assumptions
Power transformation	**2			**0.01						**-3					Tukey a= 0.05	a	b	b	c		Tukey a= 0.05	a	b	c	d				67				12			Levene P	0.6636		Levene P	0.0515
Levene P	0.2294			0.2527						0.1039					Assumptions						Assumptions								61				12			Shapiro-Wilk P	0.0978		Shapiro-Wilk P	0.577
Shapiro-Wilk P	0.9411			0.1564						0.0841					Levene P	0.0024					Levene P	0.0039							61			Average	12	10.8333
Dunnett vs Wt	P < 0.01	Wt	P < 0.01	NS	Wt	NS				NS	Wt	NS			Shapiro-Wilk P	0.3098					Shapiro-Wilk P	<0.001							71			SD	0.632456	0.57735
Tukey a= 0.05	b	a	b	a	a	a				a	a	a			Power transformation **-4						No transformation can restore normality								64			n	16	12
P values from transformed data are used in the figure															Levene P	0.0632					We used non-parametric Kruskal-Wallis tests vs. Wt								57			SE	0.158114	0.166667
	Fig 2B														Shapiro-Wilk P	0.1343					Kruskal-Wallis	Wt	P < 0.01	P < 0.01	P < 0.001				63			t-Test	P < 0.001
	FT1 / ACTIN														Dunnett vs Wt	Wt	P < 0.05	P < 0.01	P < 0.001		Kruskal-Wallis all pairs	a	b	b	c				62			Assumptions
	L1			L3			L5			L7					Tukey a= 0.05	a	b	b	c		Parametric and non-parametric tests give same result								63			Levene P	0.7066
	Ubipro::miR172	Wt	MIM172	Ubipro::miR172	Wt	MIM172	Ubipro::miR172	Wt	MIM172	Ubipro::miR172	Wt	MIM172			P values from transformed data are used in the figure														65			Shapiro-Wilk P	0.001
	0.002496	0	0	0.14253	0.0340846	0.012393	1.41548	0.835788	0.170626	4.99151	4.48691	2.65964																Average	63	55.9545		No transformation can restore normality
	0	0.000980935	0.000213841	0.0622589	0.0336474	0.0190775	0.86474	0.704016	0.0228163	4.34907	4.19231	2.71667				Fig 2H						Fig 2I						SD	3.92318	3.1973		We used non-parametric Kruskal-Wallis tests vs. Wt
	0.000800938	0	0	0.0992085	0.0646159	0.0488639	2.10237	0.720243	0.17096	6.22519	3.01647	3.55923				FT1 / ACTIN						VRN1 / ACTIN						n	24	11		Kruskal-Wallis	P < 0.001
	0.000960819	0	0	0.172885	0.0354803	0.0118448	.	0.733253	0.0468111	.	2.91207	1.26982				Wt	Ubipro::miR172	vrn2	Ubipro::miR172 xvrn2			Wt	Ubipro::miR172	vrn2	Ubipro::miR172 xvrn2			SE	0.800815	0.964022
Average	0.00106444	0.000245234	5.34603e-05	0.119221	0.0419571	0.0230448	1.46086	0.748325	0.102803	5.18859	3.65194	2.55134				0	0	0.00823361	0.196514			0.130133	0.164521	0.162115	0.411248			t-Test	P < 0.001
SD	0.00104285	0.000490467	0.000106921	0.0485398	0.0151261	0.0175239	0.620063	0.0595225	0.0791166	0.95346	0.804243	0.948189				0	0	0.0222963	0.115307			0.146522	0.160493	0.153573	0.278783			Assumptions
n	4	4	4	4	4	4	3	4	4	3	4	4				0	0	0.00713482	0.223157			0.105558	0.146577	0.140684	0.566061			Levene P	0.3868
SE	0.000521423	0.000245234	5.34603e-05	0.0242699	0.00756305	0.00876197	0.357993	0.0297612	0.0395583	0.550481	0.402122	0.474095				0	0	0.00384315	0.182772			0.183945	.	0.124895	0.332817			Shapiro-Wilk P	0.5646
Dunnett vs Wt	ND	Wt	ND	P < 0.05	Wt	NS	P < 0.05	Wt	P < 0.05	NS	Wt	NS				.	.	.	0.0548586			.	.	.	0.245426
Tukey a= 0.05	ND	Wt	ND	a	b	b	a	b	c	a	ab	b			Average	ND	ND	0.010377	0.154522			0.14154	0.157197	0.145316	0.366867
Assumptions															SD	0	0	0.00816224	0.068452			0.0329032	0.00941531	0.0162157	0.127783
Levene P				0.0534			0.0295			0.8936					n	4	4	4	5			4	3	4	5
Shapiro-Wilk P				0.3253			0.0073			0.4926					SE	0	0	0.00408112	0.0306127			0.0164516	0.00543593	0.00810783	0.0571463
Power transformation							**0.4								t-Test vrn2 vs UbimiR172-vrn2			P < 0.01			Dunnett vs Wt	Wt	NS	NS	P < 0.01
Levene P							0.0658								Assumptions						Tukey a= 0.05	a	a	a	b
Shapiro-Wilk P							0.9385								Levene P			0.0921			Assumptions
Dunnett vs Wt							ns	Wt	P < 0.05						Shapiro-Wilk P			0.6218			Levene P	0.1409
Tukey a= 0.05							a	a	b												Shapiro-Wilk P	0.0116
P values from transformed data are used in the figure																					Power transformation ** 0.5
ND= not different from 0 NS= Not significant Wt= wild type																					Levene P	0.1328
	Fig 2C																				Shapiro-Wilk P	0.1859
	VRN2 / ACTIN																				Dunnett vs Wt	Wt	NS	NS	P < 0.001
	L1			L3			L5			L7											Tukey a= 0.05	a	a	a	b
	Ubipro::miR172	Wt	MIM172	Ubipro::miR172	Wt	MIM172	Ubipro::miR172	Wt	MIM172	Ubipro::miR172	Wt	MIM172									P values from transformed data Tukey tests are used in the figure (= untransformed)
	1.01263	0.684546	0.53802	0.242285	0.303112	0.328874	0.0200626	0.085586	0.0775923	0.0274287	0.0126906	0.0500769
	0.455913	0.55222	0.663924	0.468033	0.363602	0.355027	0.0125462	0.0601785	0.243605	0.0117885	0.0312005	0.0331692
	0.184699	0.416149	0.419161	0.358011	0.427517	0.384106	0.017816	0.084071	0.152089	0.0163179	0.020386	0.0556693
	0.921729	0.524967	0.399401	0.46634	0.211882	0.238559		0.0302754	0.482893		0.0162555	0.0178087
Average	0.643743	0.54447	0.505127	0.383667	0.326528	0.326642	0.0168083	0.0650277	0.239045	0.0185117	0.0201332	0.039181
SD	0.391305	0.110345	0.122293	0.107393	0.0917703	0.0629059	0.0038582	0.0259263	0.176173	0.00804759	0.00802036	0.017161
n	4	4	4	4	4	4	3	4	4	3	4	4
SE	0.195652	0.0551726	0.0611463	0.0536964	0.0458852	0.0314529	0.00222753	0.0129632	0.0880866	0.00464628	0.00401018	0.0085805
Dunnett vs Wt	NS	Wt	NS	NS	Wt	NS	NS	Wt	NS	NS	Wt	NS
Tukey a= 0.05	a	a	a	a	a	a	a	a	a	a	a	a
Assumptions
Levene P	0.0131			0.4641			0.1386			0.1143
Shapiro-Wilk P	0.9608			0.404			0.0107			0.5418
Power transformation	**0.1						**0.5
Levene P	0.0702						0.1268
Shapiro-Wilk P	0.343						0.2058
Dunnett vs Wt	NS	Wt	NS				NS	Wt	NS
Tukey a= 0.05	a	a	a				a	ab	b
P values from transformed data are used in the figure
	Fig 2D
	PPD1 / ACTIN
	L1			L3			L5			L7
	Ubipro::miR172	Wt	MIM172	Ubipro::miR172	Wt	MIM172	Ubipro::miR172	Wt	MIM172	Ubipro::miR172	Wt	MIM172
	1.05217	1.39849	1.47182	0.770229	0.752979	1.15425	0.383306	0.710805	0.65693	1.15067	1.76299	1.31657
	0.599801	1.33786	1.69129	0.842068	1.0203	0.895019	0.968925	0.48808	0.780876	1.25767	1.82484	2.09701
	0.491189	0.868727	1.60827	0.744607	1.12044	1.07821	1.03835	0.552382	0.874266	1.88155	1.26945	2.0488
	0.967467	1.206	1.07334	1.30219	0.910227	0.806379	.	0.580433	1.33686	.	2.32313	1.3903
Average	0.777658	1.20277	1.46118	0.914774	0.950984	0.983465	0.79686	0.582925	0.912234	1.42996	1.7951	1.71317
SD	0.273912	0.236748	0.273934	0.261553	0.157465	0.160548	0.359827	0.0936093	0.296753	0.394729	0.430908	0.416941
n	4	4	4	4	4	4	3	4	4	3	4	4
SE	0.136956	0.118374	0.136967	0.130776	0.0787324	0.0802739	0.207746	0.0468046	0.148376	0.227897	0.215454	0.20847
Dunnett vs Wt	NS	Wt	NS	NS	Wt	NS	NS	Wt	NS	NS	Wt	NS
Tukey a= 0.05	a	ab	b	a	a	a	a	a	a	a	a	a
Assumptions
Levene P	0.8977			0.4593			0.2571			0.9104
Shapiro-Wilk P	0.0951			0.2024			0.9958			0.3511

## Sheet: C (Fig 3)
Data C in S1 Data. Supporting data for Fig 3.
	Fig 3A						Fig 3B
	miR156 / SnoR						miR172 / SnoR
	L1	L3	L5	L7			L1	L3	L5	L7
	0.226133	0.202491	0.096381	0.0633864			0.00140946	0.00550154	0.00285096	0.0159445
	0.156653	0.155064	0.0851496	0.0594046			0.000281296	0.00318658	0.00456318	0.0137138
	0.241447	0.275203	0.116489	0.0548325			0.000919967	0.00534475	0.00686686	0.0106079
	0.181622	0.138396	0.0883816	0.0528914			0.000740006	0.00225754	0.00577566	0.0132904
Average	0.201464	0.192789	0.0966004	0.0576287		Average	0.000837682	0.0040726	0.00501417	0.0133892
SD	0.0391957	0.0612863	0.0140747	0.00471048		SD	0.000466478	0.00160621	0.00172193	0.00218937
n	4	4	4	4		n	4	4	4	4
SE	0.0195979	0.0306432	0.00703736	0.00235524		SE	0.000233239	0.000803104	0.000860967	0.00109469
Tukey test a= 0.05	a	a	b	b		Tukey test a= 0.05	a	ab	b	c
Assumptions						Assumptions
Levene P	0.075					Levene P	0.2923
Shapiro-Wilk P	0.5043					Shapiro-Wilk P	0.9799
	Fig 3D						Fig 3E					Fig 3F
	miR156 / SnoR						Days to heading					Leaf Number
	pOp::miR156	Ubi::LhG4	Ubi::LhG4 x pOp::miR156				pOp::miR156	Ubi::LhG4	Ubi::LhG4 x pOp::miR156			pOp::miR156	Ubi::LhG4	Ubi::LhG4 x pOp::miR156
	0.205849	0.0826441	1.87384				47	48	56			11	11	18
	0.240647	0.0684207	1.48105				45	47	56			12	11	18
	0.146035	0.185673	2.1101				43	48	55			11	10	18
	0.0733179	0.139961	1.80018				46	43	56			12	12	18
	0.0952692	0.144621	1.17148				47	47	54			11	11	17
	0.190041	0.117032	1.30343				47	48	59			11	11	20
Average	0.158526	0.123059	1.62335				45	46				10	11
SD	0.0654131	0.0431882	0.362692				49	47				11	11
n	6	6	6				46	48				11	11
SE	0.0267048	0.0176315	0.148068				47	45				11	11
Tukey test a= 0.05	a	a	b				47	46				11	11
Assumptions							46	49					11
Levene P	0.0038						46				Average	11.0909	11	18.1667
Shapiro-Wilk P	0.5076						45				SD	0.53936	0.426401	0.983192
Power transformation **0.01							46				n	11	12	6
Levene P	0.1666						48				SE	0.162623	0.123091	0.401386
Shapiro-Wilk P	0.5028						46				Tukey test a= 0.05	a	a	b
Tukey test a= 0.05	a	a	b				48				Assumptions
						Average	46.3333	46.8333	56		Levene P	0.1968
						SD	1.37199	1.64225	1.67332		Shapiro-Wilk P	<0.001
						n	18	12	6		No transformation can restore normality
						SE	0.323381	0.474075	0.68313		We used non-parametric pair-wise Kruskal-Wallis tests
						Tukey test a= 0.05	a	a	b		Kruskal-Wallis	a	a	b
						Assumptions
						Levene P	0.851
						Shapiro-Wilk P	0.5073
	Fig 3G					Fig 3H					Fig 3I
	FT1 / ACTIN					FUL2/ ACTIN					FUL3/ ACTIN
	pOp::miR156	Ubi::LhG4	Ubi::LhG4 x pOp::miR156			pOp::miR156	Ubi::LhG4	Ubi::LhG4 x pOp::miR156			pOp::miR156	Ubi::LhG4	Ubi::LhG4 x pOp::miR156
	5.76171	5.71233	4.48824			3.33459	6.555	0.692418			13.3696	23.0967	0.314575
	5.40869	6.0576	2.48211			2.68994	3.64852	0.486781			11.5404	11.7633	0.753433
	6.32579	4.62599	0.97501			3.87614	4.07296	0.231433			16.2074	15.5774	0.770908
	3.6258	3.12921	1.47036			2.72603	3.23372	0.189517			9.94388	11.1344	1.6894
	4.56594	4.16595	2.96803			3.11873	3.57013	0.743089			15.2227	6.65524	6.42846
	3.8163	6.27102	0.650812			4.22562	1.35742				16.3337	6.26782
Average	4.91737	4.99368	2.17243			3.32851	3.73963	0.468647			13.7696	12.4158	1.99136
SD	1.09013	1.23098	1.43763			0.619597	1.67364	0.254905			2.62274	6.27896	2.53044
n	6	6	6			6	6	5			6	6	5
SE	0.445045	0.502546	0.58691			0.252949	0.68326	0.113997			1.07073	2.56338	1.13165
Tukey test a= 0.05	a	a	b		Tukey test a= 0.05	a	a	b		Tukey test a= 0.05	a	a	b
Assumptions					Assumptions					Assumptions
Levene P	0.6628				Levene P	0.145				Levene P	0.1287
Shapiro-Wilk P	0.6002				Shapiro-Wilk P	0.0069				Shapiro-Wilk P	0.1628
					Power transformation **0.7
					Levene P	0.1798
					Shapiro-Wilk P	0.1057
					Tukey test a= 0.05	a	a	b
	Fig 3J					Fig 3K					Fig 3L					Fig 3M					Fig 3N
	VRN1/ ACTIN					VRN2/ ACTIN					miR172/ SnoR					AP2L1 / ACTIN					AP2L5 / ACTIN
	pOp::miR156	Ubi::LhG4	Ubi::LhG4 x pOp::miR156			pOp::miR156	Ubi::LhG4	Ubi::LhG4 x pOp::miR156			pOp::miR156	Ubi::LhG4	Ubi::LhG4 x pOp::miR156			pOp::miR156	Ubi::LhG4	Ubi::LhG4 x pOp::miR156			pOp::miR156	Ubi::LhG4	Ubi::LhG4 x pOp::miR156
	12.7626	20.4836	19.7608			0.030949	0.0566617	0.152834			0.0599067	0.0491696	0.00972721			2.74762	1.4298	27.6933			0.173341	0.413991	0.614291
	12.6441	9.48371	19.4787			0.0627378	0.10976	0.128399			0.0470424	0.045838	0.00377475			3.82905	1.22126	16.5493			0.16528	0.0997465	0.387007
	15.9358	20.1082	9.83294			0	0.0272722	0.0280132			0.0419251	0.0529299	0.0130557			3.12256	4.86402	8.17147			0.377362	0.133511	0.35989
	15.2905	17.2147	8.4527			0.0183899	0.0529952	0.00377547			0.0304694	0.025983	0.0101121			1.99439	2.1471	9.01172			0.268144	0.226191	0.162135
	18.6072	15.7126	15.3702			0.0233533	0.0104013	0.0111777			0.0458552	0.0716093	0.00624295			1.66376	0.297821	19.1796			0.333855	0.102778	0.441838
	18.9825	14.7295	3.70613			0.0111942	0.0254402	0.325672			0.0588925	0.0339608	0.00751512			3.34724	1.54349	11.2041			0.300487	0.319311	0.318362
Average	15.7038	16.2887	12.7669		Average	0.0244374	0.0470885	0.108312		Average	0.0473485	0.0465818	0.00840465		Average	2.7841	1.91725	15.3016		Average	0.269745	0.215921	0.380587
SD	2.7356	4.05251	6.48163		SD	0.021539	0.035388	0.123646		SD	0.0110238	0.0158589	0.00326182		SD	0.825071	1.56336	7.44771		SD	0.0858439	0.128931	0.148615
n	6	6	6		n	6	6	6		n	6	6	6		n	6	6	6		n	6	6	6
SE	1.1168	1.65443	2.64611		SE	0.00879325	0.0144471	0.0504784		SE	0.00450043	0.00647437	0.00133163		SE	0.336834	0.638241	3.04052		SE	0.0350456	0.0526358	0.0606718
Tukey test a= 0.05	a	a	a	NS	Tukey test a= 0.05	a	a	a	NS	Tukey test a= 0.05	a	a	b		Tukey test a= 0.05	a	a	b		Tukey test a= 0.05	a	a	a	NS
Assumptions					Assumptions					Assumptions					Assumptions					Assumptions
Levene P	0.0614				Levene P	0.0893				Levene P	0.1372				Levene P	0.0429				Levene P	0.4646
Shapiro-Wilk P	0.8885				Shapiro-Wilk P	0.012				Shapiro-Wilk P	0.5431				Shapiro-Wilk P	0.0115				Shapiro-Wilk P	0.8719
					Power transformation **0.8										Power transformation **0.01
					Levene P	0.059									Levene P	0.2677
					Shapiro-Wilk P	0.136									Shapiro-Wilk P	0.756
					Tukey test a= 0.05	a	a	a	NS						Tukey test a= 0.05	a	a	b

## Sheet: D (Fig 4)
Data D in S1 Data. Supporting data for Fig 4.
	Fig 4B							Fig 4C							Fig 4D
	mIR156 / SnoR							Day to heading							Leaf Number
	Wt	MIM156#1	MIM156#2	MIM156#3	MIM156#4			Wt	MIM156#1	MIM156#2	MIM156#3	MIM156#4			Wt	MIM156#1	MIM156#2	MIM156#3	MIM156#4
	0.376192	0.181599	0.10912	0.189354	0.186254			42	35	36	37	37			9	7	8	8	9
	0.323702	0.261385	0.103333	0.290893	0.239951			39	37	36	38	37			9	8	7	8	8
	0.455691	0.277211	0.17021	0.16332	0.209118			39	37	37	36	36			10	8	8	8	8
	0.390737	0.273447		0.171138	0.433037			39	38	38	36	35			9	8	8	7	8
Average	0.38658	0.248411	0.127554	0.203676	0.26709			41	37		38	36			10	8		8	8
SD	0.0543301	0.0450495	0.0370539	0.0591585	0.112798			42			37	37			9			8	8
n	4	4	3	4	4			42			36				9			8
SE	0.027165	0.0225248	0.0213931	0.0295793	0.056399			40			37				9			8
Dunnett vs Wt	Wt	P < 0.05	P < 0.001	P < 0.01	NS			40							9
Tukey a= 0.05	a	a	b	b	a			41							10
Assumptions								42							10
Levene P	0.3497							42							10
Shapiro-Wilk P	0.1301							42							10
								39							9
							Average	40.7143	36.8	36.75	36.875	36.3333		Average	9.42857	7.8	7.75	7.875	8.16667
							SD	1.32599	1.09545	0.957427	0.834523	0.816497		SD	0.513553	0.447214	0.5	0.353553	0.408248
							n	14	5	4	8	6		n	14	5	4	8	6
							SE	0.354385	0.489898	0.478714	0.295048	0.333333		SE	0.137253	0.2	0.25	0.125	0.166667
							Dunnett vs Wt	Wt	P < 0.001	P < 0.001	P < 0.001	P < 0.001		Dunnett vs Wt	Wt	P < 0.001	P < 0.001	P < 0.001	P < 0.001
							Tukey a= 0.05	a	b	b	b	b		Tukey a= 0.05	a	b	b	b	b
							Assumptions							Assumptions
							Levene P	0.0662						Levene P	0.6434
							Shapiro-Wilk P	0.0046						Shapiro-Wilk P	0.0699
							No transformation could restore normality
							We used non-parametric Kruskal-Wallis tests vs. Wt
							Kruskal-Wallis vs WT	Wt	P < 0.001	P < 0.01	P < 0.001	P < 0.001
							Kruskal-Wallis all pairs WT	a	b	b	b	b
	Fig 4E										Fig 4F										Fig 4G										Fig 4H										Fig 4I
	FT1 / ACTIN										VRN1 / ACTIN										VRN2 / ACTIN										miR172 / SnoR										AP2L1 / ACTIN
	L1			L3			L7				L1			L3			L7				L1			L3			L7				L1			L3			L7				L1			L3			L7
	Wt	MIM156#2		Wt	MIM156#2		Wt	MIM156#2			Wt	MIM156#2		Wt	MIM156#2		Wt	MIM156#2			Wt	MIM156#2		Wt	MIM156#2		Wt	MIM156#2			Wt	MIM156#2		Wt	MIM156#2		Wt	MIM156#2			Wt	MIM156#2		Wt	MIM156#2		Wt	MIM156#2
	0.00252365	0.00485993		0.0431251	1.38066		6.25697	6.82381			0.204945	0.107826		0.17062	1.47487		13.3853	11.5579			0.75629	0.670302		0.392031	0.17528		0.0383634	0.0409475			0.00163273	0.00339345		0.0102865	0.0251597		0.0166775	0.022787			13.9499	7.56625		8.44425	6.82808		6.87813	1.87898
	0.00108194	0.00194092		0.0258879	1.45769		4.63963	6.312			0.11112	0.154781		0.114846	1.26322		10.6601	12.5101			0.52112	0.642479		0.457609	0.0882634		0.0522105	0.033571			0.000832818	0.00154803		0.00518028	0.0142451		0.00971752	0.0188744			12.1365	11.2083		6.70805	7.62047		3.94032	2.59898
	0	0.00163273		0.0693031	0.952621		3.25855	6.39248			0.110816	0.134349		0.139607	1.18992		9.20367	13.8916			0.514128	0.548796		0.473787	0.160089		0.0465316	0.0270598			0.00162847	0.00223621		0.0118565	0.0275117		0.0158013	0.0209314			8.7113	4.42009		4.21548	4.67213		5.53596	3.75223
	0	0.00519443		0.0478838	1.08408		3.75925	4.13343			0.101761	0.132676		0.187248	1.38916		12.2224	13.2552			0.567203	0.514511		0.240255	0.141772		0.0223169	0.0205136			0.00145257	0.00151858		0.00721972	0.0133866		0.0197657	0.0212905			9.89938	9.52598		8.30046	6.19632		3.86482	2.17036
Average	0.000901397	0.003407		0.04655	1.21876		4.4786	5.91543		Average	0.132161	0.132408		0.15308	1.32929		11.3679	12.8037		Average	0.589685	0.594022		0.390921	0.141351		0.0398556	0.030523		Average	0.00138665	0.00217407		0.00863574	0.0200758		0.0154905	0.0209708		Average	11.1743	8.18016		6.91706	6.32925		5.05481	2.60014
SD	0.00119573	0.00188001		0.0178711	0.239631		1.31587	1.20907		SD	0.0487169	0.0192238		0.0322411	0.127236		1.82438	1.00426		SD	0.113538	0.0742388		0.106483	0.0379505		0.0130006	0.00875867		SD	0.000378641	0.000877942		0.00300241	0.00730024		0.00420753	0.00161217		SD	2.3325	2.91524		1.96539	1.24897		1.43923	0.823024
n	4	4		4	4		4	4		n	4	4		4	4		4	4		n	4	4		4	4		4	4		n	4	4		4	4		4	4		n	4	4		4	4		4	4
SE	0.000597867	0.000940007		0.00893557	0.119815		0.657934	0.604535		SE	0.0243585	0.00961188		0.0161205	0.0636179		0.912189	0.502128		SE	0.0567691	0.0371194		0.0532414	0.0189753		0.0065003	0.00437934		SE	0.000189321	0.000438971		0.00150121	0.00365012		0.00210376	0.000806087		SE	1.16625	1.45762		0.982697	0.624487		0.719617	0.411512
t-Test P	ND	ND		<0.001			NS			t-Test P	NS			P < 0.001			NS			t-Test P	NS			P < 0.01			NS			t-Test P	NS			P < 0.05			0.0509843			t-Test P	NS			NS			P < 0.05
Assumptions										Assumptions										Assumptions										Assumptions										Assumptions
Levene P				0.0135			0.8442			Levene P	0.234			0.049			0.1814			Levene P	0.397			0.1867			0.3153			Levene P	0.6349			0.003			0.2037			Levene P	0.5506			0.3425			0.1908
Shapiro-Wilk P				0.7809			0.9077			Shapiro-Wilk P	0.0442			0.9999			0.9898			Shapiro-Wilk P	0.1741			0.3071			0.1199			Shapiro-Wilk P	0.057			0.7325			0.5333			Shapiro-Wilk P	0.7395			0.2681			0.5511
Power transformation				**0.01						Power transformation **0.01				**0.01						Power transformation **0.01										Power transformation				**0.1
Levene P				0.2495						Levene P	0.2503			0.1295						Levene P										Levene P				0.6541
Shapiro-Wilk P				0.9695						Shapiro-Wilk P	0.1038			0.9137						Shapiro-Wilk P										Shapiro-Wilk P				0.1206
t-Test P				<0.001						t-Test P	0.8444			P < 0.001						t-Test P										t-Test P					0.0188

## Sheet: E (Fig 5)
Data E in S1 Data. Supporting data for Fig 5.
	Fig 5A											Fig 5B											Fig 5C
	VRN2 / ACTIN											FT1 / ACTIN											VRN-B1 / ACTIN
	W1 Spring	W1 Winter	W5 Spring	W5 Winter	W10 Winter	W12 Winter	W14 Winter	W16 Winter	W18 Winter			W1 Spring	W1 Winter	W5 Spring	W5 Winter	W10 Winter	W12 Winter	W14 Winter	W16 Winter	W18 Winter			W1 Spring	W1 Winter	W5 Spring	W5 Winter	W10 Winter	W12 Winter	W14 Winter	W16 Winter	W18 Winter
	1.12442	1.21066	0.0383095	2.19395	1.31421	0.896588	0.827779	0.565401	0.213362			0.00976426	0	13.0365	0	0	0	0	0.0140484	1.81644			0	0	1.01858	0	0	0	0	0.000860334	0.0195988
	1.24459	0.73952	0.0101067	1.3688	1.22669	0.557813	0.884483	0.950763	0.00086376			0.0176881	0	12.9585	0	0	0	0	0.29232	1.26455			0	0	1.18955	0	0	0	0	0.0258945	0.825832
	0.852027	0.652924	0.024016	1.40294	1.30825	1.35283	1.06356	0.0020176	0.0110534			0.00026621	0	12.1006	0	0	0	0.0238031	2.11622	3.57521			0	0	1.91142	0	0	0	0	0.139539	0.858312
	0.669962	1.33113	0.0465286	1.05762	1.90298	1.0223	2.62603	0.00102426	0.123141			0.0473103	0	11.4637	0	0	0	0.251418	3.37957	14.6293			0	0	1.2455	0	0	0	0	0.392347	1.45031
Average	0.972749	0.983558	0.0297402	1.50583	1.43803	0.957381	1.35046	0.379802	0.087105		Average	0.0187572	nd	12.3898	nd	nd	nd	0.0688053	1.45054	5.32138		Average	nd	nd	1.34126	nd	nd	nd	0	0.13966	0.788514
SD	0.260227	0.33727	0.0160574	0.484343	0.312524	0.328604	0.856294	0.464269	0.100765		SD	0.0203242		0.748973				0.122258	1.58842	6.28304		SD			0.392172				0	0.17894	0.587502
n	4	4	4	4	4	4	4	4	4		n	4		4				4	4	4		n			4				4	4	4
SE	0.130113	0.168635	0.0080287	0.242171	0.156262	0.164302	0.428147	0.232135	0.0503825		SE	0.0101621		0.374487				0.0611289	0.794212	3.14152		SE			0.196086				0	0.0894701	0.293751
ANOVA time winter	0.0002	Power transformation **0.7									Tukey winter W14-18	0.0175	Power transformation **0.1									Tukey winter W14-18	0.0072	Power transformation **0.3
ANOVA time Spring	<0.0001	Power transformation **0.5									t-Test Spring W1 vs 5	<0.0001	Power transformation **0.6									t-Test Spring W1 vs 5	<0.0001	Power transformation **-1.5
t-Test Genotypes			<0.001				W5 spring vs W18 winter		0.304		t-Test Genotypes			<0.001				W5 spring vs W18 winter		0.0669		t-Test Genotypes			0.000479881				W5 spring vs W18 winter		0.1683
Assumptions							Assumptions				No transformation restores homogeneity of var.							Assumptions				No Normal data							Assumptions
Levene P			0.1563				Levene P		0.0517		Non Parametric							Levene P		0.1796		Non Parametric							Levene P		0.4218
Shapiro-Wilk P			0.0387				Shapiro-Wilk P		0.6002		Kruskal-Wallis			P < 0.05				Shapiro-Wilk P		0.0334		Kruskal-Wallis			0.0139				Shapiro-Wilk P		0.7481
Power transformation **0.01																		Power transformation **0.1
Levene P			0.4091															Levene P		0.1296
Shapiro-Wilk P			0.5131															Shapiro-Wilk P		0.0632
t-Test w5			<0.001															t-Test w5		0.0506
	Fig 5D											Fig 5E											Fig 5F
	miR156 / SnoR											miR172 / SnoR											AP2L1 / ACTIN
	W1 Spring	W1 Winter	W5 Spring	W5 Winter	W10 Winter	W12 Winter	W14 Winter	W16 Winter	W18 Winter			W1 Spring	W1 Winter	W5 Spring	W5 Winter	W10 Winter	W12 Winter	W14 Winter	W16 Winter	W18 Winter			W1 Spring	W1 Winter	W5 Spring	W5 Winter	W10 Winter	W12 Winter	W14 Winter	W16 Winter	W18 Winter
	0.270971	0.142292	0.0292952	0.0675269	0.0658882	0.042641	0.0410096	0.0236672	0.0290787			0.000324087	0.000100423	0.000889782	0.000639919	0.000530306	0.0016531	0.00139519	0.00180689	0.00252564			22.4664	35.3896	1.50231	20.0626	11.7418	29.6185	17.3135	18.305	8.40333
	0.173426	0.183614	0.0249106	0.0280417	0.0390546	0.0165	0.0311152	0.0128348	0.0124804			0.000378547	0.000324117	0.000854092	0.000360113	0.000308365	0.000800485	0.00126262	0.00100977	0.0025716			24.6397	27.9691	2.51052	6.18341	20.7131	7.93122	18.0582	44.0011	0.770365
	0.114781	0.189554	0.0501309	0.0273313	0.0310122	0.019805	0.0144911	0.029966	0.0053271			0.000410407	0.000461022	0.000785822	0.000697065	0.000701928	0.000994977	0.000765748	0.00498808	0.00116006			19.4282	26.7711	3.26343	21.5343	17.6409	35.3865	21.1458	35.0238	0.92767
	0.0840765	0.117522	0.0243592	0.0281473	0.0293401	0.0171919	0.0169478	0.0143129	0.0220686			0.000140022	0.000145261	0.00130097	0.000261879	0.00266983	0.00128997	0.00235029	0.00149021	0.000747317			20.8913	36.9558	1.23966	3.98582	17.6826	36.9057	67.6868	11.3006	2.01957
Average	0.160814	0.158246	0.032174	0.0377618	0.0413238	0.0240345	0.0258909	0.0201952	0.0172387		Average	0.000313266	0.000257706	0.000957667	0.000489744	0.00105261	0.00118463	0.00144346	0.00232374	0.00175115		Average	21.8564	31.7714	2.12898	12.9415	16.9446	27.4605	31.0511	27.1576	3.03023
SD	0.0822622	0.0343348	0.0121733	0.0198467	0.0169164	0.0124857	0.0124607	0.00808911	0.0104569		SD	0.00012087	0.000166463	0.000232899	0.000211551	0.00109012	0.000371526	0.000662485	0.00180621	0.000936313		SD	2.23206	5.14554	0.933835	9.13641	3.75499	13.3926	24.4801	15.0044	3.62488
n	4	4	4	4	4	4	4	4	4		n	4	4	4	4	4	4	4	4	4		n	4	4	4	4	4	4	4	4	4
SE	0.0411311	0.0171674	0.00608663	0.00992337	0.00845822	0.00624287	0.00623033	0.00404455	0.00522846		SE	6.04349e-05	8.32314e-05	0.00011645	0.000105775	0.00054506	0.000185763	0.000331242	0.000903104	0.000468157		SE	1.11603	2.57277	0.466918	4.56821	1.8775	6.69628	12.2401	7.50219	1.81244
Tukey winter times	<0.0001	no transformation needed									Tukey winter times	0.0011	Power transformation **0.1									Tukey winter times	0.0002	Power transformation **0.1
t-Test Spring W1 vs 5	0.0226	no transformation needed									t-Test Spring W1 vs 5	0.0022	No transformation needed									t-Test Spring W1 vs 5	<0.0001	No transformation needed
t-Test Genotypes	NS		NS				W5 spring vs W18 winter		0.1129		t-Test Genotypes	NS		P < 0.05				W5 spring vs W18 winter		0.1621		t-Test Genotypes	P < 0.05		NS				W5 spring vs W18 winter		0.23
Assumptions							Assumptions				Assumptions							Assumptions				Assumptions							Assumptions
Levene P	0.1592		0.4126				Levene P		0.7459		Levene P	0.4445		0.8272				Levene P		0.0094		Levene P	0.0068		0.0003				Levene P		0.2009
Shapiro-Wilk P	0.7703		0.0041				Shapiro-Wilk P		0.3454		Shapiro-Wilk P	0.5203		0.2751				Shapiro-Wilk P		0.7867		Shapiro-Wilk P	0.7956		0.6071				Shapiro-Wilk P		0.0571
Power transformation **-3																		Power transformation **0.01				Power transf.	**0.01		**-0.5
Levene P			0.5411															Levene P		0.0628		Levene P	0.0534		0.5892
Shapiro-Wilk P			0.1005															Shapiro-Wilk P		0.5294		Shapiro-Wilk P	0.3107		0.1585
t-Test w5			NS															t-Test w5		0.2088		t-Test w5	P < 0.01		P < 0.05
	Fig 5G					Fig 5H					Fig 5I					Fig 5J					Fig 5K
	VRN2 / ACTIN (leaf 7)					FT1 / ACTIN (leaf 7)					miR156 / SnoR (leaf 7)					miR172 / SnoR (Leaf 7)					AP2L1 / ACTIN (leaf 7)
	winter NV	winter 8WV	vrn1-null 8wV			winter NV	winter 8WV	vrn1-null 8wV			winter NV	winter 8WV	vrn1-null 8wV			winter NV	winter 8WV	vrn1-null 8wV			winter NV	winter 8WV	vrn1-null 8wV
	1.71057	0.0312515	2.04792			0.0014688	4.0767	0			0.0214731	0.0138468	0.0186031			0.000748089	0.0017914	0.00125676			16.8996	2.31179	14.9986
	1.44391	0.0309667	1.04026			0	5.52464	0.00244208			0.0218849	0.0136726	0.0208149			0.00155453	0.0018996	0.000692794			19.2001	2.53184	25.9419
	1.86366	0.0202338	1.8628			0.00134604	4.28623	0.0011513			0.0191243	0.0165127	0.0163188			0.000407924	0.00231111	0.00102488			12.6873	2.65291	18.8917
	1.46902	0.0302789	1.45723			0.00521921	6.12132	0			0.0315463	0.0199427	0.0231701			0.000313286	0.00218581	0.000998851			7.52651	6.75555	34.2991
	2.76572	0.0328607	0.822993			0	4.83841	0.000972872			0.0161592	0.0114792	0.00360198			0.000470584	0.00203153	0.000163718			14.5109	3.01407	16.7036
	2.18739	0.0373882				0	4.53429				0.0165261	0.012537				0.0013341	0.00130428				12.4475	3.88289
		0.0317332					6.55541										0.00220938					2.30359
Average	1.90671	0.0306733	1.44624		Average	0.00133901	5.13386	0.000913251		Average	0.021119	0.0146652	0.0165018		Average	0.000804752	0.00196187	0.0008274		Average	13.8787	3.35038	22.167
SD	0.502547	0.00517296	0.521757		SD	0.00202246	0.95144	0.00100817		SD	0.00564117	0.00308546	0.00764727		SD	0.000520819	0.000342442	0.000421703		SD	4.04132	1.59806	7.95925
n	6	7	5		n	6	7	5		n	6	6	5		n	6	7	5		n	6	7	5
SE	0.205164	0.0019552	0.233337		SE	0.000825665	0.35961	0.000450866		SE	0.002303	0.00125963	0.00341996		SE	0.000212624	0.000129431	0.000188591		SE	1.64986	0.604009	3.55949
Tukey test a= 0.05	a	b	a		Tukey test a= 0.05	a	b	a		Tukey test a= 0.05	a	a	a	NS	Tukey test a= 0.05	a	b	a		Tukey test a= 0.05	a	b	c
Assumptions					Assumptions					Assumptions					Assumptions					Assumptions
Levene P	0.0739				Levene P	0.007				Levene P	0.3861				Levene P	0.4424				Levene P	0.0465
Shapiro-Wilk P	0.1083				Shapiro-Wilk P	0.0041				Shapiro-Wilk P	0.7448				Shapiro-Wilk P	0.8882				Shapiro-Wilk P	0.1789
					No transformation could restore normality															Power transformation
					We used pairwide non-parametric Kruskal-Wallis tests															Levene P	0.2212
					Kruskal-Wallis	a	b	a												Shapiro-Wilk P	0.7124
																				Tukey test a= 0.05	a	b	c

## Sheet: F (Fig 6)
Data F in S1 Data. Supporting data for Fig 6.
	Fig 6A																		Days to Heading. Factorial Genotype x Vernalization							Days to Heading. Factorial Genotype (without vrn1-null) x Vernalization
	Days to heading																		Source	DF	Sum Squares	Mean Square	F Value	Pr > F		Source	DF	Sum Squares	Mean Square	F Value	Pr > F
	NV				2wV				3wV				6wV						Model	15	282778	18851.8	359.91	<.0001		Model	11	210873	19170.3	351.59	<.0001
	vrn1-null	winter	MIM172	UBIpro:miR172	vrn1-null	winter	MIM172	UBIpro:miR172	vrn1-null	winter	MIM172	UBIpro:miR172	vrn1-null	winter	MIM172	UBIpro:miR172			Error	85	4452.27	52.3797				Error	65	3544.11	54.5247
	180	173	185	120	164	112	162	82	148	99	134	67	127	37	40	30			Corrected Total	100	287230					Corrected Total	76	214417
	193	173	190	123	169	121	169	82	146	103	143	54	141	36	38	33			R-Square = 0.984							R-Square = 0.983
	175	163	176	115	175	135	159	81	153	104	156	67	124	36	40	32
	170	136	173	116	172	133	159	72	148	104	134	67	139	36	36	33			Source	DF	Type III SS	Mean Square	F Value	Pr > F		Source	DF	Type III SS	Mean Square	F Value	Pr > F
	193	177	178	115	164	135	164	84	153	115	150	67	141	33	42	33			Vernalization	3	147412	49137.3	938.1	<.0001		Vernalization	3	160074	53358.2	978.6	<.0001
	185	165	193	124	172	114	164	88	146	120	125	59	141	36	37	34			Genotype	3	95311.1	31770.4	606.54	<.0001		Genotype	2	41284.1	20642.1	378.58	<.0001
														33	42	35			Genotype*Vernalization	9	27494.6	3054.95	58.32	<.0001		Genotype*Vernalization	6	13183	2197.17	40.3	<.0001
														34	34
Average	182.667	164.5	182.5	118.833	169.333	125	162.833	81.5	149	107.5	140.333	63.5	135.5	35.6667	38.8333	32.5
SD	9.43751	14.9365	8.06846	4.07022	4.54606	10.6771	3.76386	5.28205	3.2249	8.11788	11.5007	5.64801	7.84219	1.36626	2.2286	1.3784
n	6	6	6	6	6	6	6	6	6	6	6	6	6	6	6	6
SE	3.85285	6.09781	3.29393	1.66166	1.85592	4.3589	1.53659	2.15639	1.31656	3.31411	4.69515	2.30579	3.20156	0.557773	0.909823	0.562731
Tukey test a= 0.05	a	b	a	c	a	b	a	c	a	b	a	c	a	bc	b	c
Assumptions
Levene P	0.3131				0.0009				0.0479				0.0004
Shapiro-Wilk P	0.0447				0.6275				0.8288				0.0149
Power transformation					**-0.5				**0.1				**0.1
Levene P					0.0923				0.2317				0.2374
Shapiro-Wilk P					0.0869				0.716				0.1064
Tukey test a= 0.05					a	b	a	c	a	b	a	c	a	b	c	b
	Fig 6B																		Leaf Number. Factorial Genotype x Vernalization							Leaf Number. Factorial Genotype (without vrn1-null) x Vernalization
	Leaf number																		Source	DF	Sum Squares	Mean Square	F Value	Pr > F		Source	DF	Sum Squares	Mean Square	F Value	Pr > F
	NV				2wV				3wV				6wV						Model	15	4657.86	310.524	251.78	<.0001		Model	11	3552.47	322.952	232.38	<.0001
	vrn1-null	winter	MIM172	UBIpro:miR172	vrn1-null	winter	MIM172	UBIpro:miR172	vrn1-null	winter	MIM172	UBIpro:miR172	vrn1-null	winter	MIM172	UBIpro:miR172			Error	85	104.833	1.23333				Error	65	90.3333	1.38974
	25	28	27	18	25	18	26	15	25	19	24	13	24	10	10	9			Corrected Total	100	4762.69					Corrected Total	76	3642.81
	26	26	28	18	26	19	27	16	25	19	25	11	25	9	9	9			R-Square = 0.978							R-Square = 0.975
	28	25	26	19	26	23	26	16	25	19	26	12	23	10	10	9
	25	24	27	19	26	24	26	15	25	19	23	14	25	10	9	8			Source	DF	Type III SS	Mean Square	F Value	Pr > F		Source	DF	Type III SS	Mean Square	F Value	Pr > F
	28	25	27	18	26	24	26	15	26	22	26	15	24	9	10	9			Vernalization	3	2006.4	668.801	542.27	<.0001		Vernalization	3	2554.11	851.371	612.61	<.0001
	27	25	29	20	26	22	26	15	25	21	23	14	25	9	9	10			Genotype	3	1710.69	570.23	462.35	<.0001		Genotype	2	793.052	396.526	285.32	<.0001
														8	10	9			Genotype*Vernalization	9	709.789	78.8654	63.94	<.0001		Genotype*Vernalization	6	276.291	46.0484	33.13	<.0001
														9	9
Average	26.5	25.5	27.3333	18.6667	25.8333	21.6667	26.1667	15.3333	25.1667	19.8333	24.5	13.1667	24.3333	9.25	9.5	9
SD	1.3784	1.3784	1.0328	0.816497	0.408248	2.58199	0.408248	0.516398	0.408248	1.32916	1.3784	1.47196	0.816497	0.707107	0.534522	0.57735
n	6	6	6	6	6	6	6	6	6	6	6	6	6	8	8	7
SE	0.562731	0.562731	0.421637	0.333333	0.166667	1.05409	0.166667	0.210819	0.166667	0.542627	0.562731	0.600925	0.333333	0.25	0.188982	0.218218
Tukey test a= 0.05	a	a	a	b	a	b	a	c	a	b	a	c	a	b	b	b
Assumptions
Levene P	0.5295				0.0011				0.1555				0.5907
Shapiro-Wilk P	0.1026				0.0022				0.5617				0.0873
					No transformation can restore normality & homogeneity of variances
					Non Parametric Kruskal-Wallis
					a	b	a	c
						K-W P
					vrn1-null vs winter	**
					vrn1-null vs MIM172	NS
					vrn1-null vs UBIpro:miR172	**
					winter vs MIM172	**
					winter vs UBIpro:miR172	**
					MIM172 vs UBIpro:miR172	**
	Fig 6C																Fig 6D															Fig 6E
	miR172 / SnoR																AP2L1 / ACTIN															AP2L5 / ACTIN
	NV					3wV					6wV						NV				3wV					6wV						NV					3wV					6wV
	vrn1-null	winter	MIM172	UBIpro:miR172		vrn1-null	winter	MIM172	UBIpro:miR172		vrn1-null	winter	MIM172	UBIpro:miR172			vrn1-null	winter	MIM172		vrn1-null	winter	MIM172	UBIpro:miR172		vrn1-null	winter	MIM172	UBIpro:miR172			vrn1-null	winter	MIM172	UBIpro:miR172		vrn1-null	winter	MIM172	UBIpro:miR172		vrn1-null	winter	MIM172	UBIpro:miR172
	0.0438857	0.0495072	0.00142564	0.297103		0.0634728	0.0399565	0.00213124	0.216091		0.0749306	0.282787	0.0210484	0.718217			27.9329	31.6365	67.5142		32.7579	59.6371	124.14	13.1142		62.1124	4.30994	27.4339	23.575			0.926742	0.642731	3.51405	0.608245		0.886549	1.1702	5.76277	0.91206		2.60237	1.95266	9.47136	1.71022
	0.0415521	0.0413855	0.00123931	0.210481		0.0406755	0.0488122	0.00196588	0.120078		0.0412357	0.100142	0.0129238	1.05622			42.4604	29.5308	58.4465		47.7082	43.867	136.197	11.3692		84.3195	2.29362	21.3495	16.7864			0.970318	1.1316	4.54623	0.867731		1.15016	1.93941	2.64538	0.56139		3.96979	1.57362	7.79095	1.9663
	0.0761729	0.0400041	0.0028104	0.171599		0.0435181	0.0511148	0.00161864	0.181135		0.0241461	0.140356	0.0140475	0.754741			38.812	28.5363	39.9023		30.095	35.7462	189.714	10.5322		85.5778	1.80568	18.6015	13.7334			1.13353	0.941608	2.58246	0.836847		0.627341	0.779032	5.79729	0.68032		7.19939	2.23446	10.481	2.37866
	0.0959954	0.0493792	.	0.321064		0.0731826	0.0519922	0.00186927	0.16042		0.0538787	0.175264	0.0104215	0.646005			30.6994	37.4994			49.7112	72.4514	180.277	12.1465		69.8129	4.64293	16.6654	11.9268			0.590451	1.73115		0.349788		0.974154	2.19673	7.60735	0.59026		3.026	3.46187	4.80365	2.66838
Average	0.0644015	0.045069	0.00182512	0.250062	Average	0.0552122	0.0479689	0.00189626	0.169431	Average	0.0485478	0.174637	0.0146103	0.793795		Average	34.9762	31.8008	55.2877		40.0681	52.9254	157.582	11.7905		75.4557	3.26304	21.0126	16.5054		Average	0.905262	1.11177	3.54758	0.665653		0.909551	1.52134	5.4532	0.686008		4.19939	2.30565	8.13674	2.18089
SD	0.0263295	0.00508255	0.000858351	0.0706568	SD	0.0156976	0.0055074	0.000214371	0.0401294	SD	0.0213961	0.0783616	0.00455179	0.180689		SD	6.79767	4.01294	14.0744		10.0708	16.3655	32.2654	1.10149		11.415	1.42171	4.69245	5.12203		SD	0.227968	0.45934	0.982313	0.240284		0.217745	0.65961	2.06062	0.158986		2.08006	0.816982	2.48367	0.425965
n	4	4	3	4	n	4	4	4	4	n	4	4	4	4		n	4	4	3		4	4	4	4		4	4	4	4		n	4	4	3	4		4	4	4	4		4	4	4	4
SE	0.0131648	0.00254127	0.000495569	0.0353284	SE	0.00784878	0.0027537	0.000107186	0.0200647	SE	0.0106981	0.0391808	0.0022759	0.0903445		SE	3.39883	2.00647	8.12586		5.03538	8.18276	16.1327	0.550746		5.70751	0.710853	2.34622	2.56101		SE	0.113984	0.22967	0.567138	0.120142		0.108872	0.329805	1.03031	0.0794928		1.04003	0.408491	1.24184	0.212982
Tukey test a= 0.05	a	a	a	b	Tukey test a= 0.05	a	a	b	c	Tukey test a= 0.05	a	a	a	b		Tukey test a= 0.05	a	a	b	Tukey test a= 0.05	ac	a	b	c	Tukey test a= 0.05						Tukey test a= 0.05	a	a	b	a	Tukey test a= 0.05	a	a	b	a	Tukey test a= 0.05	a	a	b	a
Assumptions					Assumptions					Assumptions						Assumptions				Assumptions					Assumptions						Assumptions					Assumptions					Assumptions
Levene P	0.0025				Levene P	0.0604				Levene P	0.1411					Levene P	0.0406			Levene P	0.0003				Levene P	0.0069					Levene P	0.0373				Levene P	0.0993				Levene P	0.1856
Shapiro-Wilk P	0.4622				Shapiro-Wilk P	0.0403				Shapiro-Wilk P	0.0051					Shapiro-Wilk P	0.8963			Shapiro-Wilk P	0.9984				Shapiro-Wilk P	0.5652					Shapiro-Wilk P	0.6377				Shapiro-Wilk P	0.004				Shapiro-Wilk P	0.6139
Power transformation **0.05					Power transformation **0.5					Power transformation **0.5						Power transformation **0.05				Power transformation **0.08					Power transformation **0.5						Power transformation **0.5					Power transformation **0.5
Levene P	0.0726				Levene P	0.0861				Levene P	0.2988					Levene P	0.2343			Levene P	0.0614				Levene P	0.5361					Levene P	0.4292				Levene P	0.1575
Shapiro-Wilk P	0.2983				Shapiro-Wilk P	0.7425				Shapiro-Wilk P	0.2185					Shapiro-Wilk P	0.2872			Shapiro-Wilk P	0.608				Shapiro-Wilk P	0.433					Shapiro-Wilk P	0.5232				Shapiro-Wilk P	0.2704
Tukey test a= 0.05	a	a	b	c	Tukey test a= 0.05	a	a	b	c	Tukey test a= 0.05	a	b	a	c		Tukey test a= 0.05	a	a	b	Tukey test a= 0.05	a	a	b	c	Tukey test a= 0.05	a	c	b	b		Tukey test a= 0.05	a	a	b	a	Tukey test a= 0.05	a	a	b	a
	Fig 6F																Fig 6G															Fig 6H
	VRN1 / ACTIN																FT1 / ACTIN															VRN2 / ACTIN
	NV					3wV					6wV						NV				3wV					6wV						NV					3wV					6wV
	vrn1-null	winter	MIM172	UBIpro:miR172		vrn1-null	winter	MIM172	UBIpro:miR172		vrn1-null	winter	MIM172	UBIpro:miR172			vrn1-null	winter	MIM172		vrn1-null	winter	MIM172	UBIpro:miR172		vrn1-null	winter	MIM172	UBIpro:miR172			vrn1-null	winter	MIM172	UBIpro:miR172		vrn1-null	winter	MIM172	UBIpro:miR172		vrn1-null	winter	MIM172	UBIpro:miR172
	0.559803	0.325143	0.515232	0.726372		7.91755	29.2881	15.6145	96.7468		20.6606	117.813	100.251	173.753			0	0.000462118	0		0	0.09428	.	52.3595		0.0964981	102.76	90.8594	184.881			9.59971	4.56464	6.97194	5.18397		3.0395	1.11201	3.3818	0.423201		5.24941	0.0236261	0.0768879	0.0717408
	0.557259	0.835173	0.474719	1.63282		6.62124	27.1901	6.1837	71.7939		26.1064	89.4598	106.126	101.366			0	0.00091122	0		0	0.12128	0.017085	35.9053		0.0962085	132.647	77.4709	158.351			5.50242	5.54386	10.5388	4.85728		2.56793	2.83965	2.78148	0.427222		9.43168	0.0290976	0.0298361	0.0698444
	0.806582	0.792002	0.461196	0.875502		6.60308	22.9384	11.9069	85.7009		30.1905	85.0006	86.0424	94.9024			0	0.00237254	0		0	0.10282	0.0612708	56.6372		0.141076	118.469	60.9692	145.691			7.96467	3.89151	9.40713	2.56855		3.31127	1.10495	4.74721	0.24882		8.55775	0.0329449	0.0891598	0.0387748
	0.450911	1.04068	.	0.291044		13.5233	26.0023	19.649	85.7482		26.803	173.846	131.586	159.278			0	0.000793775	0		0	0.117283	0.0719249	34.7936		0.0849066	153.008	100.853	228.618			8.0216	3.98019		4.43882		3.03711	2.47756	4.20699	0.103667		6.26009	0.0289783	0.0230834	0.076287
Average	0.593638	0.748249	0.483716	0.881434		8.66629	26.3547	13.3385	84.9974		25.9401	116.53	106.001	132.325		Average	0	0.00113491	0		0	0.108916	0.0500936	44.9239		0.104672	126.721	82.5381	179.385		Average	7.7721	4.49505	8.97262	4.26215		2.98895	1.88354	3.77937	0.300727		7.37473	0.0286617	0.0547418	0.0641618
SD	0.150759	0.302216	0.0281192	0.558933		3.29595	2.6519	5.72256	10.2216		3.94591	40.8806	19.0263	40.0071		SD	0	0.000846718	0		0	0.012573	0.0290783	11.2019		0.0248622	21.3567	17.2778	36.6598		SD	1.69223	0.760306	1.8227	1.16953		0.308775	0.907097	0.870518	0.155486		1.9485	0.00382945	0.0331542	0.0171392
n	4	4	3	4		4	4	4	4		4	4	4	4		n	4	4	4		4	4	3	4		4	4	4	4		n	4	4	3	4		4	4	4	4		4	4	4	4
SE	0.0753793	0.151108	0.0162346	0.279467		1.64798	1.32595	2.86128	5.11078		1.97296	20.4403	9.51315	20.0035		SE	0	0.000423359	0		0	0.00628649	0.0167884	5.60095		0.0124311	10.6784	8.63889	18.3299		SE	0.846117	0.380153	1.05233	0.584767		0.154387	0.453548	0.435259	0.0777432		0.974251	0.00191472	0.0165771	0.00856958
Tukey test a= 0.05	a	a	a	a	Tukey test a= 0.05	a	b	ab	c	Tukey test a= 0.05	a	b	b	b		t-Test (winter vs UBI)	ND		ND	Tukey test a= 0.05	ND	a	a	b	Tukey test a= 0.05	a	b	b	c		Tukey test a= 0.05	a	b	a	b	Tukey test a= 0.05	ab	b	a	c	Tukey test a= 0.05	a	b	b	b
Assumptions					Assumptions					Assumptions						Assumptions				Assumptions					Assumptions						Assumptions					Assumptions					Assumptions
Levene P	0.1783				Levene P	0.1626				Levene P	0.0849					Levene P		0.0801		Levene P	<0.001				Levene P	0.1198					Levene P	0.4404				Levene P	0.0101				Levene P	0.0012
Shapiro-Wilk P	0.1369				Shapiro-Wilk P	0.5471				Shapiro-Wilk P	0.3142					Shapiro-Wilk P		0.2412		Shapiro-Wilk P	<0.001				Shapiro-Wilk P	0.4838					Shapiro-Wilk P	0.3551				Shapiro-Wilk P	0.7826				Shapiro-Wilk P	0.0005
																				Power transformation **0.07																Power transformation **0.01					Power transformation **-2.8
																				Levene P	0.5833															Levene P	0.0996				Levene P	0.0578
																				Shapiro-Wilk P	0.053															Shapiro-Wilk P	0.4412				Shapiro-Wilk P	0.0492
																				Tukey test a= 0.05	ND	a	a	b												Tukey test a= 0.05	a	a	a	b	Tukey test a= 0.05	a	b	ab	ab

## Sheet: G (Fig 7)
Data G in S1 Data. Supporting data for Fig 7.
	Fig 7A														Fig 7B
	Days to heading														Leaves
	NV							2wV							NV							2 weeks vernalization (2wV)
	winter	UBIpro:miR172	ap2l1	ap2l5	ap2l1 ap2l5			winter	UBIpro:miR172	ap2l1	ap2l5	ap2l1 ap2l5			winter	UBIpro:miR172	ap2l1	ap2l5	ap2l1 ap2l5			winter	UBIpro:miR172	ap2l1	ap2l5	ap2l1 ap2l5
	173	120	107	115	96			112	82	78	87	74			28	18	18	19	17			18	15	15	16	15
	173	123	111	129	101			121	82	78	90	73			26	18	17	20	16			19	16	14	16	14
	163	115	104	124	101			135	81	65	90	64			25	19	18	20	17			23	16	14	17	15
	136	116	104	124	106			133	72	82	79	67			24	19	17	19	17			24	15	14	16	14
	177	115	106	122	104			135	84	80	82	69			25	18	18	19	16			24	15	15	16	13
	165	124	114	119	107			114	88	83	89	75			25	20	19	20	18			22	15	15	16	15
										73														14
										70														14
										75														14
Average	164.5	118.833	107.667	122.167	102.5		Average	125	81.5	76	86.1667	70.3333		Average	25.5	18.6667	17.8333	19.5	16.8333		Average	21.6667	15.3333	14.3333	16.1667	14.3333
SD	14.9365	4.07022	4.0332	4.79236	4.03733		SD	10.6771	5.28205	5.87367	4.62241	4.36654		SD	1.3784	0.816497	0.752773	0.547723	0.752773		SD	2.58199	0.516398	0.5	0.408248	0.816497
n	6	6	6	6	6		n	6	6	9	6	6		n	6	6	6	6	6		n	6	6	9	6	6
SE	6.09781	1.66166	1.64655	1.95647	1.64823		SE	4.3589	2.15639	1.95789	1.88709	1.78263		SE	0.562731	0.333333	0.307318	0.223607	0.307318		SE	1.05409	0.210819	0.166667	0.166667	0.333333
Tukey test a= 0.05	a	bc	cd	b	d		Tukey test a= 0.05	a	bc	bd	c	d		Tukey test a= 0.05	a	bc	cd	b	d		Tukey test a= 0.05	a	b	b	b	b
Assumptions							Assumptions							Assumptions							Assumptions
Levene P	0.1643						Levene P	0.0023						Levene P	0.3324						Levene P	0.0001
Shapiro-Wilk P	0.0002						Shapiro-Wilk P	0.3443						Shapiro-Wilk P	0.026						Shapiro-Wilk P	0.0002
Power transformation **-2							Power transformation **0.5							Power transformation							No transformation can restore normality and homogeneity of variances
Levene P	0.7478						Levene P	0.1376						Levene P	0.526						Non Parametric
Shapiro-Wilk P	0.2304						Shapiro-Wilk P	0.0901						Shapiro-Wilk P	0.0693						Kruskal-Wallis (K-W)	a	b	c	d	c
Tukey test a= 0.05	a	b	c	b	c		Tukey test a= 0.05	a	bc	bd	c	d		Tukey test a= 0.05	a	bc	cd	b	d			K-W P
																					winter vs UBIpro:miR172	**	0.0032
																					winter vs ap2l1	**	0.001
																					winter vs ap2l5	**	0.0028
																					winter vs ap2l1 ap2l5	**	0.0036
																					UBIpro:miR172 vs ap2l1	**	0.0068
																					UBIpro:miR172 vs ap2l5	*	0.0176
	Fig 7C																				UBIpro:miR172 vs ap2l1 ap2l5	*	0.0314
	VRN1 / ACTIN																				ap2l1 vs ap2l5	***	0.0008
	NV							2wV													ap2l1 vs ap2l1 ap2l5	NS	0.8421
	winter	UBIpro:miR172	ap2l1	ap2l5	ap2l1 ap2l5			winter	UBIpro:miR172	ap2l1	ap2l5	ap2l1 ap2l5									ap2l5 vs ap2l1 ap2l5	**	0.0026
	0.325143	0.726372	3.36187	0.512621	4.56421			6.18489	7.92711	8.88092	5.44834	5.48051
	0.835173	1.63282	4.8765	0.496528	3.69043			5.28993	12.0546	14.8506	1.23998	11.4915
	0.792002	0.875502	3.06769	0.419368	5.75381			4.9773	12.4077	3.72108	10.3475	10.4017
	1.04068	0.291044	3.14838	0.466164	4.83336			5.22705	11.1531	13.0429	5.9766	7.60096
Average	0.748249	0.881434	3.61361	0.47367	4.71045			5.41979	10.8856	10.1239	5.75312	8.74368
SD	0.302216	0.558933	0.851027	0.0410068	0.849614			0.527632	2.04187	4.94647	3.72469	2.72359
n	4	4	4	4	4			4	4	4	4	4
SE	0.151108	0.279467	0.425513	0.0205034	0.424807			0.263816	1.02093	2.47324	1.86234	1.3618
Tukey test a= 0.05	a	a	b	a	b			a	a	a	a	a	NS
Assumptions
Levene P	0.2866							0.1298
Shapiro-Wilk P	0.1384							0.7208
	Fig 7D
	FT1 / ACTIN
	NV							2wV
	winter	UBIpro:miR172	ap2l1	ap2l5	ap2l1 ap2l5			winter	UBIpro:miR172	ap2l1	ap2l5	ap2l1 ap2l5
	0.000462118	0.0111785	0.0796189	0.00952908	0.00993061			0.0819046	0.106041	0.330624	0.107432	0.389914
	0.00091122	0.0189652	0.0546339	0.0112499	0.00403514			0.111364	0.12705	0.228815	0.0335145	0.811848
	0.00237254	0.0268667	0.0314326	0.0147428	0.041961			0.0311075	0.190033	0.277021	0.0527178	0.592609
	0.000793775	0.0117804	0.0293094	0.0206044	0.0871581			0.0515476	0.103579	0.347813	0.0274748	0.348249
Average	0.00113491	0.0171977	0.0487487	0.0140316	0.0357712		Average	0.068981	0.131676	0.296068	0.0552847	0.535655
SD	0.000846718	0.00735283	0.0235608	0.00488939	0.0380957		SD	0.0351269	0.0403051	0.0540294	0.0363923	0.212829
n	4	4	4	4	4		n	4	4	4	4	4
SE	0.000423359	0.00367642	0.0117804	0.00244469	0.0190478		SE	0.0175635	0.0201525	0.0270147	0.0181962	0.106414
Tukey test a= 0.05	a	ab	b	ab	ab		Tukey test a= 0.05	a	ab	b	a	c
Assumptions							Assumptions
Levene P	0.0456						Levene P	0.0152
Shapiro-Wilk P	0.0258						Shapiro-Wilk P	0.0082
No transformation can restore normality and homogeneity of variances							Power transformation **0.01
Non Parametric							Levene P	0.2107
Kruskal-Wallis (K-W)	a	b	cd	b	bd		Shapiro-Wilk P	0.9709
	K-W P						Tukey test a= 0.05	ab	bc	cd	a	d
winter vs UBIpro:miR172	*
winter vs ap2l1	*
winter vs ap2l5	*
winter vs ap2l1 ap2l5	*
UBIpro:miR172 vs ap2l1	*
UBIpro:miR172 vs ap2l5	NS
UBIpro:miR172 vs ap2l1 ap2l5	NS
ap2l1 vs ap2l5	*
ap2l1 vs ap2l1 ap2l5	NS
ap2l5 vs ap2l1 ap2l5	NS
	Fig 7E
	VRN2 / ACTIN
	NV							2wV
	winter	UBIpro:miR172	ap2l1	ap2l5	ap2l1 ap2l5			winter	UBIpro:miR172	ap2l1	ap2l5	ap2l1 ap2l5
	4.56464	5.18397	2.58301	4.434	1.88967			2.3273	1.24671	2.64236	2.82578	1.21951
	5.54386	4.85728	5.07907	2.18413	2.51468			2.50737	1.73091	2.02362	2.05419	2.20498
	3.89151	2.56855	4.46986	2.89401	2.35283			2.64938	1.84984	2.86035	3.8883	1.68561
	3.98019	4.43882	3.0909	3.03164	3.69121			3.40948	1.54785	1.50583	2.48392	1.64483
Average	4.49505	4.26215	3.80571	3.13595	2.6121		Average	2.72338	1.59383	2.25804	2.81305	1.68873
SD	0.760306	1.16953	1.16454	0.941683	0.766617		SD	0.476008	0.262643	0.614073	0.783266	0.403576
n	4	4	4	4	4		n	4	4	4	4	4
SE	0.380153	0.584767	0.582271	0.470842	0.383308		SE	0.238004	0.131321	0.307037	0.391633	0.201788
Tukey test a= 0.05	a	a	a	a	a	NS	Tukey test a= 0.05	ab	a	ab	b	ab
Assumptions							Assumptions
Levene P	0.7041						Levene P	0.32
Shapiro-Wilk P	0.5522						Shapiro-Wilk P	0.756

## Sheet: H (S1 Fig)
Data H in S1 Data. Supporting data for S1 Fig.
	S1B Fig					S1C Fig
	Days to heading					Leaf Number
	Ubipro::miR172	Wt	MIM172			Ubipro::miR172	Wt	MIM172
	67	84	105			9	13	15
	64	81	111			10	12	16
	69	79	107			10	12	14
	61	77	117			10	12	15
	68	83	96			9	13	16
	67	75	99			9	12	16
	65	81	108			10	13	15
	69	75				10	12	14
	69	77				10	12	13
		77				10	12
Average	66.5556	78.9	106.143			9.7	12.3	14.8889
SD	2.74368	3.21282	7.08116			0.483046	0.483046	1.05409
n	9	10	7			10	10	9
SE	0.91456	1.01598	2.67643			0.152753	0.152753	0.351364
Dunnett vs Wt	P < 0.001	Wt	P < 0.001		Dunnett vs Wt	P < 0.001	Wt	P < 0.001
Tukey a= 0.05	a	b	c		Tukey a= 0.05	a	b	c
Assumptions					Assumptions
Levene P	0.0226				Levene P	0.0185
Shapiro-Wilk P	0.6639				Shapiro-Wilk P	0.15
Power transformation **0.1					Power transformation **0.01
Levene P	0.1762				Levene P	0.1142
Shapiro-Wilk P	0.9014				Shapiro-Wilk P	0.0778
Dunnett vs Wt	P < 0.001	Wt	P < 0.001		Dunnett vs Wt	P < 0.001	Wt	P < 0.001
Tukey a= 0.05	a	b	c		Tukey a= 0.05	a	b	c
P values from transformed and untransformed data are the same					P values from transformed and untransformed data are the same
	S1D Fig										S1E Fig
	VRN1 / ACTIN										FT1 / ACTIN
	L3, W3					L6, W5					L3, W3					L6, W5
	Ubipro::miR172	Wt	MIM172			Ubipro::miR172	Wt	MIM172			Ubipro::miR172	Wt	MIM172			Ubipro::miR172	Wt	MIM172
	1.20597	0.417487	0.653463			4.85019	1.59164	0.644634			0.827844	0.0406478	0.00758491			1.26692	0.0547494	0.0173647
	1.51372	0.342869	0.40495			3.47285	3.30343	1.2903			0.570096	0.018112	0.00787928			1.42541	0.486195	0.00857872
	1.35055	0.417653	0.415837			3.29515	1.4338	1.64466			0.461148	0.0288667	0.0262606			1.01815	0.170161	0.0213421
	0.92983	0.360156	0.549304			3.30909	1.2945	1.01837			0.166758	0.0238307	0.034008			1.94991	0.12621	0
Average	1.25002	0.384541	0.505888			3.73182	1.90584	1.14949			0.506461	0.0278643	0.0189332			1.4151	0.209329	0.0118214
SD	0.247726	0.0387858	0.118267			0.749934	0.9396	0.423119			0.273732	0.00958819	0.0133156			0.393977	0.190606	0.00951546
n	4	4	4			4	4	4			4	4	4			4	4	4
SE	0.123863	0.0193929	0.0591333			0.374967	0.4698	0.211559			0.136866	0.0047941	0.00665778			0.196988	0.0953032	0.00475773
Dunnett vs Wt	P < 0.05	Wt	NS		Dunnett vs Wt	P < 0.05	Wt	NS		Dunnett vs Wt	P < 0.01	Wt	NS		Dunnett vs Wt	P < 0.001	Wt	NS
Tukey a= 0.05	a	b	b		Tukey a= 0.05	a	b	b		Tukey a= 0.05	a	b	b		Tukey a= 0.05	a	b	b
Assumptions					Assumptions					Assumptions					Assumptions
Levene P	0.1127				Levene P	0.4887				Levene P	0.0831				Levene P	0.1497
Shapiro-Wilk P	0.7278				Shapiro-Wilk P	0.0122				Shapiro-Wilk P	0.0024				Shapiro-Wilk P	0.0789
					Power transformation **0.05					Power transformation **0.05
					Levene P	0.4572				Levene P	0.2501
					Shapiro-Wilk P	0.6062				Shapiro-Wilk P	0.7144
					Dunnett vs Wt	P < 0.05	Wt	NS		Dunnett vs Wt	P < 0.001	Wt	NS
					Tukey a= 0.05	a	b	b		Tukey a= 0.05	a	b	b
					P values from transformed and untransformed data are the same					P values from transformed data were used in the figure
	S1F Fig										S1G Fig
	VRN2 / ACTIN										PPD1 / ACTIN
	L3, W3					L6, W5					L3, W3					L6, W5
	Ubipro::miR172	Wt	MIM172			Ubipro::miR172	Wt	MIM172			Ubipro::miR172	Wt	MIM172			Ubipro::miR172	Wt	MIM172
	0.348537	0.665399	1.20709			0.0005293	0.390305	0.572391			0.985643	1.73017	3.13084			2.36494	1.79941	2.27206
	0.406068	0.474628	0.535718			0.0323695	0.655729	0.194018			1.37021	1.14904	2.48557			1.63302	3.71369	2.8412
	0.182206	0.632122	0.806464			0.0275257	0.307216	0.245721			1.51257	1.52864	1.9893			2.18856	2.09397	3.18415
	1.44915	0.731493	0.732298			0.000304725	0.303035	0.349301			2.51644	1.40068	2.28631			1.67984	2.86381	3.08316
	0.59649	0.625911	0.820393			0.0151823	0.414071	0.340358			1.59622	1.45213	2.47301			1.96659	2.61772	2.84514
	0.57631	0.108983	0.281975			0.017164	0.166043	0.167621			0.652607	0.243359	0.483641			0.365808	0.857452	0.408255
	4	4	4			4	4	4			4	4	4			4	4	4
	0.288155	0.0544917	0.140987			0.00858201	0.0830214	0.0838107			0.326303	0.121679	0.24182			0.182904	0.428726	0.204128
Dunnett vs Wt	NS	Wt	NS		Dunnett vs Wt	P < 0.01	Wt	NS		Dunnett vs Wt	NS	Wt	P < 0.05		Dunnett vs Wt	NS	Wt	NS
Tukey a= 0.05	a	a	a		Tukey a= 0.05	a	b	b		Tukey a= 0.05	ab	a	b		Tukey a= 0.05	a	a	a
Assumptions					Assumptions					Assumptions					Assumptions
Levene P	0.2283				Levene P	0.2944				Levene P	0.3507				Levene P	0.1122
Shapiro-Wilk P	0.0711				Shapiro-Wilk P	0.028				Shapiro-Wilk P	0.456				Shapiro-Wilk P	0.6816
					Power transformation **0.5
					Levene P	0.0868
					Shapiro-Wilk P	0.6002
					Dunnett vs Wt	P < 0.001	Wt	NS
					Tukey a= 0.05	a	b	b
					P values from transformed data were used in the figure

## Sheet: I (S3 Fig)
Data I in S1 Data. Supporting data for S3 Fig.
	S3A Fig					S3B Fig
	AP2L1 / ACTIN					AP2L5 / ACTIN
	5th leaf					5th leaf
	Ubipro::miR172	Wt	MIM172			Ubipro::miR172	Wt	MIM172
	2.79878	3.70894	1.87328			0.0654362	0.0647469	0.139569
	3.23359	3.44937	1.74863			0.0540398	0.0769765	0.141796
	3.95023	4.6117	4.29298			0.101569	0.0935648	0.183784
	.	2.15099	3.99227			.	0.0490976	0.241312
Average	3.32753	3.48025	2.97679			0.0736816	0.0710964	0.176615
SD	0.581441	1.01659	1.35273			0.0248142	0.0188297	0.0476861
n	3	4	4			3	4	4
SE	0.335695	0.508296	0.676366			0.0143265	0.00941483	0.0238431
Dunnett vs Wt	NS	Wt	NS		Dunnett vs Wt	NS	Wt	P < 0.01
Tukey a= 0.05	a	a	a		Tukey a= 0.05	a	a	b
Assumptions					Assumptions
Levene P	0.0876				Levene P	0.1971
Shapiro-Wilk P	0.3772				Shapiro-Wilk P	0.5361

## Sheet: J (S4 Fig)
Data J in S1 Data. Supporting data for S4 Fig.
	S4A Fig														S4B Fig
	FUL2 / ACTIN														FUL3 / ACTIN
	L1			L3			L5			L7					L1			L3			L5			L7
	Ubipro::miR172	Wt	MIM172	Ubipro::miR172	Wt	MIM172	Ubipro::miR172	Wt	MIM172	Ubipro::miR172	Wt	MIM172			Ubipro::miR172	Wt	MIM172	Ubipro::miR172	Wt	MIM172	Ubipro::miR172	Wt	MIM172	Ubipro::miR172	Wt	MIM172
	0	0	0	0	0	0	0.525765	0.105329	0.0551767	4.0338	4.20949	1.24959			0	0	0	0	0	0	0.120407	0.0322425	0.00788792	10.4761	7.19298	0.877965
	0	0	0	0	0	0	0.640022	0.107882	0	6.21042	4.13479	1.36157			0	0	0	0	0	0	0.41231	0.0545588	0	13.2083	8.46179	0.455919
	0	0	0	0	0	0	0.661005	0.144426	0.00635294	7.94126	3.08673	2.63084			0	0	0	0	0	0	0.267227	0.0657572	0.00588286	12.6645	7.07544	3.64255
	0	0	0	0	0	0		0.380573	0		6.0341	0.33851			0	0	0	0	0	0		0.128132	0		12.7997	0.19669
Average	0	0	0	0	0	0	0.608931	0.184553	0.0153824	6.06183	4.36628	1.39513		Average	0	0	0	0	0	0	0.266648	0.0701725	0.00344269	12.1163	8.88248	1.29328
SD	0	0	0	0	0	0	0.0727835	0.131895	0.026698	1.95796	1.22434	0.942642		SD	0	0	0	0	0	0	0.145952	0.041074	0.00405868	1.44626	2.68586	1.59115
n	4	4	4	4	4	4	3	4	4	3	4	4		n	4	4	4	4	4	4	3	4	4	3	4	4
SE	0	0	0	0	0	0	0.0420216	0.0659476	0.013349	1.13043	0.612171	0.471321		SE	0	0	0	0	0	0	0.0842656	0.020537	0.00202934	0.835	1.34293	0.795574
Dunnett vs Wt	ND	ND	ND	ND	ND	ND	P < 0.001	Wt	NS	NS	Wt	P < 0.05		Dunnett vs Wt	ND	ND	ND	ND	ND	ND	P < 0.05	Wt	NS	NS	Wt	P < 0.01
Tukey a= 0.05	ND	ND	ND	ND	ND	ND	a	b	b	a	a	b		Tukey a= 0.05	ND	ND	ND	ND	ND	ND	a	b	b	a	a	b
Assumptions																				Assumptions
Levene P							0.2782			0.2763										Levene P	0.0353			0.442
Shapiro-Wilk P							0.065			0.5992										Shapiro-Wilk P	0.0392			0.1082
																				Power transformation **0.5
																				Levene P	0.0976
																				Shapiro-Wilk P	0.9919
																				Dunnett vs Wt	P < 0.05	Wt	P < 0.05
																				Tukey a= 0.05	a	b	c
																				P values from transformed data are used in the figure

[truncated: 5 more sheets: K (S5 Fig), L (S7 Fig), M (S8 Fig), N (S9 Fig), O (S10 Fig)]
